# Supplementary material for: The Voice of Anger: Oscillatory EEG Responses to Emotional Prosody
Source: PLoS One. 2016 Jul 21;11(7):e0159429. doi: 10.1371/journal.pone.0159429 (PMC4956258; doi:10.1371/journal.pone.0159429)
Supplement: S4 Fig — (ZIP) [file pone.0159429.s004.zip]

Archive with 7 entries (6 files):
- S4/
- S4/Caroline_1.wav
- S4/Caroline_2.wav
- S4/Caroline_3.wav
- S4/Caroline_4.wav
- S4/Caroline_5.wav
- S4/Caroline_6.wav
